# Supplementary material for: A Novel Rolling Circle Amplification-Based Detection of SARS-CoV-2 with Multi-Region Padlock Hybridization
Source: Diagnostics (Basel). 2022 Sep 18;12(9):2252. doi: 10.3390/diagnostics12092252 (PMC9497765; doi:10.3390/diagnostics12092252)
Supplement: Supplementary file 1 [file diagnostics-12-02252-s001.zip]

Archive with 1 entries (1 files):
- diagnostics-1907252-supplementary.pdf
